# Supplementary material for: Antifibrotic role of low-dose mitomycin-c-induced cellular senescence in trabeculectomy models
Source: PLoS One. 2020 Jun 23;15(6):e0234706. doi: 10.1371/journal.pone.0234706 (PMC7310836; doi:10.1371/journal.pone.0234706)
Supplement: S1 File — (ZIP) [file pone.0234706.s002.zip]

Archive with 11 entries (9 files):
- Supporting Information/P16+P21/
- Supporting Information/P16+P21/GAPDH.tiff
- Supporting Information/P16+P21/p16(lower).tiff
- Supporting Information/P16+P21/p21.tiff
- Supporting Information/p-Smad2/
- Supporting Information/p-Smad2/GAPDH.tif
- Supporting Information/p-Smad2/pSmad2(upper).tiff
- Supporting Information/S1_raw_images.docx
- Supporting Information/S1_raw_images.pdf
- Supporting Information/Zymography MMP2+MMP9.tiff
- Supporting Information/ú/-SMA + GAPDH.tiff
